# Supplementary material for: Tubulin Polyglutamylation by TTLL1 and TTLL7 Regulate Glutamate Concentration in the Mice Brain
Source: Biomolecules. 2023 May 1;13(5):784. doi: 10.3390/biom13050784 (PMC10216738; doi:10.3390/biom13050784)
Supplement: Supplementary file 1 [file biomolecules-13-00784-s001.zip]

Archive with 1 entries (1 files):
- biomolecules-2339756-supplementary.pdf
